# Supplementary material for: Photochemically Assisted Synthesis of Thienobenzotriazole-Based Dual Cholinesterase Inhibitors
Source: Molecules. 2025 Aug 20;30(16):3439. doi: 10.3390/molecules30163439 (PMC12388126; doi:10.3390/molecules30163439)
Supplement: Supplementary file 1 [file molecules-30-03439-s001.zip]

Archive with 1 entries (1 files):
- molecules-3810044-supplementary.pdf
